# Supplementary material for: Recombinant Antibody Production Using a Dual-Promoter Single Plasmid System
Source: Antibodies (Basel). 2021 May 13;10(2):18. doi: 10.3390/antib10020018 (PMC8161450; doi:10.3390/antib10020018)
Supplement: Supplementary file 1 [file antibodies-10-00018-s001.zip]

Archive with 2 entries (1 files):
- antibodies-1176496-SI/
- antibodies-1176496-SI/antibodies-1176496-SI.pdf
